# Supplementary material for: New Insights into Synergistic Boosts in SCFA Production Across Health Conditions Induced by a Fiber Mixture
Source: Nutrients. 2025 Dec 13;17(24):3904. doi: 10.3390/nu17243904 (PMC12735490; doi:10.3390/nu17243904)
Supplement: Supplementary file 1 [file nutrients-17-03904-s001.zip]

Archive with 1 entries (1 files):
- nutrients-4008489-supplementary.pdf
